# Supplementary material for: The Potential of Landscape Plants Photinia × fraseri and Pittosporum tobira as Refuge for Natural Enemies of Pest Insects in Rice–Wheat Rotation Systems
Source: Insects. 2026 Apr 16;17(4):428. doi: 10.3390/insects17040428 (PMC13116421; doi:10.3390/insects17040428)
Supplement: Supplementary file 1 [file insects-17-00428-s001.zip]

Archive with 1 entries (1 files):
- insects-4202796-supplementary.pdf
